# Supplementary material for: Classification of Gene Variants in a Danish Population with Suspected Predisposition to Hereditary Breast and/or Ovarian Cancer
Source: Cancers (Basel). 2025 May 29;17(11):1819. doi: 10.3390/cancers17111819 (PMC12153586; doi:10.3390/cancers17111819)
Supplement: Supplementary file 1 [file cancers-17-01819-s001.zip]

Archive with 1 entries (1 files):
- cancers-3594035-supplementary.pdf
